# Supplementary material for: What about Dinner? Chemical and Microresidue Analysis Reveals the Function of Late Neolithic Ceramic Pans
Source: Molecules. 2021 Jun 3;26(11):3391. doi: 10.3390/molecules26113391 (PMC8199953; doi:10.3390/molecules26113391)
Supplement: Supplementary file 1 [file molecules-26-03391-s001.zip]

Archive with 1 entries (1 files):
- molecules-1241678-supplementary.pdf
